# Supplementary material for: A novel approach for yoga pose estimation based on in-depth analysis of human body joint detection accuracy
Source: PeerJ Comput Sci. 2023 Jan 13;9:e1152. doi: 10.7717/peerj-cs.1152 (PMC10280249; doi:10.7717/peerj-cs.1152)
Supplement: Supplemental Information 1 [file peerj-cs-09-1152-s001.zip]

Archive with 8 entries (7 files):
- Code_Human Pose Estimation/Sample Image/
- Code_Human Pose Estimation/Sample Image/Downdog.jpg
- Code_Human Pose Estimation/Sample Image/Goddess.jpg
- Code_Human Pose Estimation/Sample Image/Plank.jpg
- Code_Human Pose Estimation/Sample Image/Tree.jpg
- Code_Human Pose Estimation/Sample Image/Warrior2.jpg
- Code_Human Pose Estimation/test.csv
- Code_Human Pose Estimation/Yoga_pose.py
