# Supplementary material for: A novel approach for yoga pose estimation based on in-depth analysis of human body joint detection accuracy
Source: PeerJ Comput Sci. 2023 Jan 13;9:e1152. doi: 10.7717/peerj-cs.1152 (PMC10280249; doi:10.7717/peerj-cs.1152)
Supplement: Supplemental Information 1 [file peerj-cs-09-1152-s001.zip › Code_Human Pose Estimation/test.csv]

	NOSE_x	NOSE_y	NOSE_z	NOSE_vis	LEFT_EYE_INNER_x	LEFT_EYE_INNER_y	LEFT_EYE_INNER_z	LEFT_EYE_INNER_vis	LEFT_EYE_x	LEFT_EYE_y	LEFT_EYE_z	LEFT_EYE_vis	LEFT_EYE_OUTER_x	LEFT_EYE_OUTER_y	LEFT_EYE_OUTER_z	LEFT_EYE_OUTER_vis	RIGHT_EYE_INNER_x	RIGHT_EYE_INNER_y	RIGHT_EYE_INNER_z	RIGHT_EYE_INNER_vis	RIGHT_EYE_x	RIGHT_EYE_y	RIGHT_EYE_z	RIGHT_EYE_vis	RIGHT_EYE_OUTER_x	RIGHT_EYE_OUTER_y	RIGHT_EYE_OUTER_z	RIGHT_EYE_OUTER_vis	LEFT_EAR_x	LEFT_EAR_y	LEFT_EAR_z	LEFT_EAR_vis	RIGHT_EAR_x	RIGHT_EAR_y	RIGHT_EAR_z	RIGHT_EAR_vis	MOUTH_LEFT_x	MOUTH_LEFT_y	MOUTH_LEFT_z	MOUTH_LEFT_vis	MOUTH_RIGHT_x	MOUTH_RIGHT_y	MOUTH_RIGHT_z	MOUTH_RIGHT_vis	LEFT_SHOULDER_x	LEFT_SHOULDER_y	LEFT_SHOULDER_z	LEFT_SHOULDER_vis	RIGHT_SHOULDER_x
0	0.3513718247413635	0.7913417220115662	-0.1064942479133606	0.9905146360397339	0.3369602560997009	0.7940009832382202	-0.1398705393075943	0.9946186542510986	0.3346778154373169	0.791274905204773	-0.14002420008182526	0.9939523339271545	0.3321548402309418	0.7885063886642456	-0.14010392129421234	0.994159460067749	0.3378991186618805	0.7954951524734497	-0.09012684226036072	0.991899847984314	0.33638930320739746	0.7937321662902832	-0.0901091992855072	0.9892372488975525	0.3347325026988983	0.7919550538063049	-0.09016143530607224	0.9872899651527405	0.3199719190597534	0.7627016305923462	-0.2249714434146881	0.9977540373802185	0.32261785864830017	0.7681291103363037	0.004554837942123413	0.9857996702194214	0.3538913130760193	0.76493239402771	-0.13264065980911255	0.9924631118774414	0.3563172221183777	0.7651636004447937	-0.06560900807380676	0.9826618432998657	0.3378090560436249	0.6652923226356506	-0.3367520868778229	0.9976479411125183	0.3503876328468323
1	0.4554971754550934	0.5412119030952454	-0.33428385853767395	0.9908661246299744	0.4669651687145233	0.5188844203948975	-0.3488483130931854	0.9948815703392029	0.4715208113193512	0.5208703279495239	-0.3489381670951843	0.9943462610244751	0.4763592481613159	0.523493766784668	-0.34878817200660706	0.9944643378257751	0.4551939368247986	0.5051409006118774	-0.3414318561553955	0.9923855066299438	0.4516555368900299	0.4985193908214569	-0.3415606617927551	0.9900768995285034	0.4483848214149475	0.49145743250846863	-0.34168094396591187	0.9882999062538147	0.4965093731880188	0.5103847980499268	-0.3314613997936249	0.9978045225143433	0.4543799161911011	0.4590659439563751	-0.3006325960159302	0.9871006011962891	0.46744322776794434	0.5483735799789429	-0.3187626898288727	0.9930902123451233	0.4552513360977173	0.5371741652488708	-0.31021392345428467	0.9842320084571838	0.5338829159736633	0.5824381709098816	-0.29770371317863464	0.9977654814720154	0.46940717101097107
2	-0.08610127121210098	0.5714861154556274	-0.12228523939847946	0.9914423823356628	-0.086868517100811	0.5530046224594116	-0.15265199542045593	0.9952048659324646	-0.0815848633646965	0.5485829710960388	-0.15248537063598633	0.9946739077568054	-0.07601658254861832	0.5438741445541382	-0.15234342217445374	0.9947752356529236	-0.09410002827644348	0.5561311841011047	-0.10085681825876236	0.9929367899894714	-0.0934857502579689	0.5539539456367493	-0.10102640837430954	0.9908992648124695	-0.09295772016048431	0.5516748428344727	-0.10125485807657242	0.9893736839294434	-0.040069080889225006	0.5166544318199158	-0.2132365107536316	0.9976008534431458	-0.06501098722219467	0.5268789529800415	0.015436576679348946	0.9882937073707581	-0.04944831505417824	0.5603906512260437	-0.13928022980690002	0.9930166006088257	-0.058556243777275085	0.5623501539230347	-0.07095176726579666	0.985072135925293	0.09908939898014069	0.5440572500228882	-0.3134719729423523	0.9975278973579407	0.07404204457998276
3	0.42610716819763184	0.6564146280288696	-0.7498387694358826	0.9914839267730713	0.4204343855381012	0.6549515724182129	-0.7743075489997864	0.9953962564468384	0.42002591490745544	0.6533523201942444	-0.7747925519943237	0.9949707984924316	0.4196254014968872	0.6525103449821472	-0.7751911282539368	0.9950369000434875	0.42393073439598083	0.670386552810669	-0.7560895681381226	0.9931991696357727	0.4248095452785492	0.6723666191101074	-0.756527304649353	0.9914513826370239	0.42567330598831177	0.6758986115455627	-0.7568917870521545	0.9899541735649109	0.42338132858276367	0.6316413879394531	-0.7751123309135437	0.9976457357406616	0.4315163493156433	0.6796043515205383	-0.6847316026687622	0.9889565110206604	0.4297575056552887	0.6430880427360535	-0.7385842204093933	0.9934355616569519	0.43408292531967163	0.6565503478050232	-0.7121579647064209	0.9859973192214966	0.41462400555610657	0.44325903058052063	-0.6478911638259888	0.9976004958152771	0.4691240191459656
4	0.5089312195777893	0.6395901441574097	-0.9703346490859985	0.9919455051422119	0.5206766128540039	0.5344839692115784	-1.0217444896697998	0.9955490827560425	0.5218780040740967	0.5562464594841003	-1.0218698978424072	0.9952364563941956	0.527265191078186	0.5490202903747559	-1.0219359397888184	0.995317816734314	0.5157769918441772	0.4733993709087372	-1.032272219657898	0.9934754371643066	0.5146327614784241	0.46576663851737976	-1.0323022603988647	0.9919154644012451	0.512195348739624	0.4532628059387207	-1.0319254398345947	0.990341305732727	0.5326789617538452	0.5142012238502502	-1.052212119102478	0.9977343678474426	0.5105220079421997	0.45016297698020935	-1.1031512022018433	0.989648699760437	0.514104425907135	0.4958374798297882	-0.9538621306419373	0.9939166903495789	0.5026513338088989	0.5127134323120117	-0.9691103100776672	0.9871025085449219	0.5654046535491943	0.516306459903717	-0.8383087515830994	0.9978136420249939	0.464974582195282
[truncated: 83 more columns]
