# Supplementary material for: A novel approach for yoga pose estimation based on in-depth analysis of human body joint detection accuracy
Source: PeerJ Comput Sci. 2023 Jan 13;9:e1152. doi: 10.7717/peerj-cs.1152 (PMC10280249; doi:10.7717/peerj-cs.1152)
Supplement: Supplemental Information 1 [file peerj-cs-09-1152-s001.zip › Code_Human Pose Estimation/Yoga_pose.py]

import mediapipe as mp
import cv2
import time
import numpy as np
import pandas as pd
import os

mpPose = mp.solutions.pose
pose = mpPose.Pose()
mpDraw = mp.solutions.drawing_utils # For drawing keypoints
points = mpPose.PoseLandmark # Landmarks

path = "Code/Sample Image" # enter dataset path
data = []

for p in points:
        x = str(p)[13:]
        data.append(x + "_x")
        data.append(x + "_y")
        data.append(x + "_z")
        data.append(x + "_vis")
data = pd.DataFrame(columns = data) # Empty dataset

count = 0

for img in os.listdir(path):
    temp = []
    img = cv2.imread(path + "/" + img)
    imageWidth, imageHeight = img.shape[:2]
    imgRGB = cv2.cvtColor(img, cv2.COLOR_BGR2RGB)
    blackie = np.zeros(img.shape) # Blank image
    results = pose.process(imgRGB)
    if results.pose_landmarks:
        # mpDraw.draw_landmarks(img, results.pose_landmarks, mpPose.POSE_CONNECTIONS) #draw landmarks on image
        mpDraw.draw_landmarks(blackie, results.pose_landmarks, mpPose.POSE_CONNECTIONS) # draw landmarks on blackie
        landmarks = results.pose_landmarks.landmark
        for i,j in zip(points,landmarks):
            temp = temp + [j.x, j.y, j.z, j.visibility]
        data.loc[count] = temp
        count +=1
    cv2.imshow("Goddess", img)
    cv2.imshow("Goddess_Keypoints",blackie)
    #cv2.imwrite(r'.png', blackie)
    cv2.waitKey(100)
data.to_csv("test.csv") # save the data as a csv file
